# Supplementary material for: STK25 Loss Augments Anti‐PD‐1 Therapy Efficacy by Regulating PD‐L1 Stability in Colorectal Cancer
Source: Adv Sci (Weinh). 2025 Jul 29;12(39):e03891. doi: 10.1002/advs.202503891 (PMC12533155; doi:10.1002/advs.202503891)
Supplement: Supplementary file 9 — Supporting Information [file ADVS-12-e03891-s006.zip]

Archive with 2 entries (2 files):
- .DS_Store
- The whole uncropped images of the original western blots.pdf
